# Supplementary material for: Metabolic changes during exclusive enteral nutrition in pediatric Crohn’s disease patients
Source: Metabolomics. 2022 Nov 25;18(12):96. doi: 10.1007/s11306-022-01953-0 (PMC9700625; doi:10.1007/s11306-022-01953-0)
Supplement: Supplementary file 1 — Supplementary Material 1 [file 11306_2022_1953_MOESM1_ESM.xlsx]

## Sheet: Sheet1
Compound	m/z	RT (min)
5-aminosalicyluric acid	210.062	0.832
N-Carbamoyl-2-amino-2-(4-hydroxyphenyl)acetic acid	256.067	0.833
5,7,4'-Trihydroxyflavanone 7-sulfate	352.022	0.846895
3-(4-Chlorophenyl)-2H-1-benzopyran-2-one	316.05	0.919264
N1-(5-Phospho-D-ribosyl)-ATP	779.028	0.921
Amisulbrom	464.954	0.922
Lamotrigine	301.012	0.94156
Phosphohydroxypyruvic acid	229.984	1.00921
1,2,3-Trichlorobenzene	179.927	1.01695
2-(Fluoromethoxy)-1,1,3,3,3-pentafluoro-1-propene (Compound A)	180.001	1.12369
1,3-Dichloro-2-propanol	173.984	1.13603
1,3-Dichlorobenzene	145.966	1.1499
Glycerol 1,2-cyclic phosphate	154.002	1.16118
Selenocystathionine	264.016	1.1689
2,4-DP	233.982	1.17478
1,2-Bis(chloromethoxy)ethane	218.01	1.17514
Ethyl aconitate	202.045	1.17645
SC-1271	404.078	1.17654
Chloramphenicol succinate	422.024	1.17664
Aluminum acetate	204.022	1.17678
Deoxyuridine monophosphate (dUMP)	308.042	1.1777
6-Hydroxymethyletoricoxib	420.055	1.17805
ethyl-2-(2-pyridyl)-4-(bromomethyl)-Thiazole-5-Carboxylate	325.972	1.182
PE(26:0/24:0)[U]	943.792	1.183
4-Carboxy-4-hydroxy-2-oxoadipate	280.043	1.20034
Fenpiclonil	281.995	1.30674
PE(24:1/24:1)	911.723	1.308
1,3-Benzenedisulfonamide	235.993	1.30804
Meta-Tyrosine	181.074	1.55031
2-Methylpropanoyl phosphate	168.018	1.666
1,3-Dinitropyrene	292.047	1.67012
CAY10649	375.031	1.78448
L-Isoleucine	131.094	1.78602
Desmethylflumazenil acid (Ro 15-6877)	261.053	1.78673
Hydroflumethiazide	391.01	1.787
2-Acetyl-1,5,6,7-tetrahydro-6-hydroxy-7-(hydroxymethyl)-4H-azepine-4-one	199.081	1.78702
alpha-hydroxy-isobutyric acid	104.047	1.936
Cer(t20:0/26:0(2OH))	799.727	2.093
Iothalamic acid	613.768	2.121
9-Methylxanthine	166.049	2.161
2-Acetylfuran	110.037	2.36479
4-Sulfocatechol	189.993	2.36657
Brassicanal B	279.059	2.39274
Flurochloridone	311.008	2.39274
D-Phenylalanine	165.079	2.393
1-(2-Hydroxyethyl)-2-hydroxymethyl-5-nitroimidazole	233.066	2.3933
Norepinephrine sulfate	295.037	2.3933
Di-2-furanylmethane	148.052	2.39403
Triallate	363.024	2.39431
Phosphonoformyl-CMP	431.011	2.39621
Saccharin	182.999	2.59096
5-Acetylamino-6-formylamino-3-methyluracil	272.077	2.62569
Phenyl sulfate	173.999	2.7041
S-Methyl-3-phospho-1-thio-D-glycerate	215.987	2.714
Tetranitromethane	241.974	2.8484
Indoxylsulfuric acid	213.01	2.85236
6-Hydroxyindole	133.053	2.85766
dTDP / Thymidine 5'-diphosphate	448.026	3.04254
Dehydrodolineone	334.048	3.04719
1-Phosphatidyl-1D-myo-inositol 3-phosphate	470.022	3.04753
Fentin acetate	402.035	3.04818
Pyriftalid	318.07	3.04826
TRIM	272.077	3.04849
Terbufos	288.042	3.04886
Ethotoin	204.09	3.04995
(S)-2-Ethyl-3-hydroxypropionic acid	118.063	3.11119
Theophylline/Theobromine	180.065	3.16477
p-Tolyl Sulfate	188.014	3.45377
(Z)-4-Hydroxyphenylacetaldehyde-oxime	151.063	3.55599
AFMK	264.111	3.60316
Oxalosuccinic acid	190.011	3.82505
Anisole	108.058	3.82979
DCEBIO	230.002	3.83019
5'-S-Methyl-5'-thioinosine	298.072	4.17217
2-Phenylethyl beta-D-glucopyranoside	284.126	4.632
3-(3,4-Dihydroxyphenyl)-1-propanol 3'-glucoside	330.132	4.634
(Z)-S-1-Propenyl methanesulfinothioate	182.009	4.6447
Methyl 1-methoxy-1H-indole-3-carboxylate	205.074	4.66089
25-Cinnamoyl-vulgaroside	566.329	4.70324
Diethyl succinate	174.089	4.833
Furfuryl thioacetate	202.03	4.84136
(R)C(R)S-S-Propylcysteine sulfoxide	225.07	5.18514
Tyr Cys Asn	398.125	5.2992
Fludrocortisone	380.202	5.46625
(3xi,5Z)-1,5-Octadien-3-ol	126.105	5.65934
Methyl 1-(propylsulfinyl)propyl disulfide	272.057	5.66904
Butyl ethyl malonate	188.105	5.66959
Farnesyl pyrophosphate	382.129	5.728
3-Methylbutyl 3-oxobutanoate	172.11	5.74457
4-Hydroxybenzyl isothiocyanate 4''-acetylrhamnoside	353.093	5.83539
1-(9H-Pyrido[3,4-b]indol-1-yl)-1,4-butanediol	256.122	5.87676
3b,16a-Dihydroxyandrostenone sulfate	384.161	6.01684
Landomycin H	452.148	6.02587
His-HoPhe-OH	498.176	6.13489
Eplerenone	414.208	6.14584
(+/-)-3-[(2-methyl-3-furyl)thio]-2-butanone	230.061	6.35439
6-Methylthiopurine ribonucleotide	438.062	6.39612
His Trp Ser	474.186	6.44962
4,4'-(2,3-Dimethyl-1,4-butanediyl)bis(2-methoxyphenol)	330.183	6.451
O-Methylovaliflavanone C	366.152	6.538
2,6-Dimethyl-1,8-octanedioic acid	202.12	6.56903
1,2,4,5,7-Pentathiocane	247.913	6.63881
3-(6'-Methylthio)hexylmalic acid	310.108	6.72341
Steryl sulfate	388.192	6.73253
Cortolone-3-glucuronide	542.272	6.75178
Anhydrocinnzeylanine	408.214	6.81489
His Gln Phe	476.202	6.81519
Hulupone	332.199	6.82
Tecostanine	229.168	6.98201
Tetrahydroaldosterone-3-glucuronide	540.256	6.98658
Eriocarpin	608.244	6.98697
2-Ethyl-1-hexanol sulfate	210.092	7.02708
3alpha-hydroxy-5alpha-androstane-17-one 3-D-glucuronide	526.277	7.06253
Neopetasitenine	423.192	7.07117
Cys Lys His	386.176	7.15523
4-Hydroxy-3-nitrosobenzamide	212.043	7.21312
N-Acetylmuramoyl-Ala	410.156	7.29077
8-Carboxymethyldihydrochelerythrine	453.143	7.2908
5a,11a-Dehydrooxytetracycline	504.14	7.31203
Prasterone sulfate	368.166	7.31309
N-[(3a,5b,7b)-7-hydroxy-24-oxo-3-(sulfoxy)cholan-24-yl]-Glycine	529.271	7.36677
Butyl butyryllactate	216.135	7.46438
CAY10594	428.222	7.51467
5a-Dihydrotestosterone sulfate	370.181	7.61649
Aziridyl benzoquinone	338.148	7.85347
Cincassiol B	446.215	8.137
Morusinol	438.169	8.26883
Methyl 3,4-dihydroxy-5-prenylbenzoate 3-glucoside	444.163	8.44314
10-Desacetyltaxuyunnanin C	508.268	8.62134
N'-Nitrosoanabasine	237.112	8.72598
Thyrotropin releasing hormone	362.17	8.72667
Canavalioside	546.268	8.905
Mecoprop	260.043	8.98367
(3b,6b,8a,12a)-8,12-Epoxy-7(11)-eremophilene-6,8,12-trimethoxy-3-ol	326.207	9.00618
Sarcostin	382.239	9.12324
Epitheaflagallin 3-O-gallate	598.097	9.231
Chryso-obtusin glucoside	520.156	9.238
Resveratrol 4'-(2-galloylglucoside)	588.144	9.47573
(5-Phenyl-1,2,4-triazol-3-yl)urea	249.087	9.4862
(3x,5x,10x)-9,10-Didehydroisohumbertiol O-[rhamnosyl-(1-4)-rhamnosyl-(1-2)-[rhamnosyl-(1-6)]-glucoside]	818.393	9.705
Chalcomycin	746.37	9.939
Prostaglandin D2-1-glyceryl ester	426.265	9.99108
Aryl beta-D-glucoside	256.095	10.136
Spongipregnoloside D	846.425	10.307
Medicagenic acid beta-maltoside	872.439	10.693
4-(3-Hydroxy-7-phenyl-6-heptenyl)-1,2-benzenediol	298.16	10.8448
Feruloylputrescine	310.154	11.4352
Met Ala Arg	422.197	11.5
PI(18:0/0:0)	600.327	12.218
PS(19:0/19:1)	817.582	12.3162
Rhamnetin 3'-glucuronide-3,5,4'-trisulfate	731.961	12.3319
26,26,26-trifluoro-25-hydroxy-27-norvitamin D3 / 26,26,26-trifluoro-25-hydroxy-27-norcholecalciferol	440.297	12.338
Tomatine	1033.54	12.4351
Momordol	440.35	12.5329
methyl 8-[3,5-epidioxy-2-(3-hydroperoxy-1-pentenyl)-cyclopentyl]-octanoate	442.26	12.6354
3beta-Hydroxylanostane-7,11-dione acetate	560.403	12.7575
PE(22:6/21:0)	879.599	12.8165
CDP-DG(18:1/18:2)	1003.53	12.852
Cer(d18:1/23:0)	681.626	12.856
PE(22:5/P-16:0)	749.534	12.893
bacteriohopane-32,33,34,35-tetrol	592.469	12.9438
Cer(d18:1/25:0)	709.657	12.9868
ergosta-3beta,5alpha,6beta,25-tetrol	450.371	13.0358
Cohibin B	594.485	13.0466
PS(22:2/19:1)	855.599	13.1343
PA(15:1/18:0)	660.471	13.2438
PS(O-16:0/19:0)	763.573	13.3099
PS(22:1/17:0)	831.598	13.346
PS(22:6/20:3)	917.548	13.3485
Montanol	352.259	13.36
Ptilosteroid C	430.202	13.3603
PA(P-16:0/0:0)	394.248	13.3613
PS(18:4/20:0)	811.532	13.421
10,12-Heptacosanedione	454.402	13.4961
(+)-24-Dammarene-3beta-20S-diol	504.416	13.5016
DG(18:4/17:2/0:0)	598.456	13.62
Culinariside	801.632	13.6211
PS(22:4/21:0)	881.612	13.7568
PE(20:4/P-18:0)	751.551	13.7866
PS(O-20:0/17:0)	791.603	13.866
Mucronine B	538.279	13.931
GlcCer(d16:2/24:0)	827.648	13.9442
PS(P-20:0/19:1)	815.604	13.9758
Chatenaytrienin 2	558.463	14.0476
PA(P-16:0/14:1)	648.434	14.0494
PI(22:4/20:1)	940.609	14.1135
Roxithromycin	882.53	14.1923
PI(18:3/22:6)	950.518	14.1924
PG(22:6/18:3)	876.514	14.1926
Licoricesaponin D3	1012.49	14.1926
PE-Cer(d16:2/21:0)	746.557	14.1932
Araliasaponin II	944.501	14.1947
Cer(t20:0/22:0(2OH))	683.641	14.2317
PE(P-20:0/22:4)	867.635	14.2865
PS(19:1/22:6)	893.538	14.2874
Galalpha1-4Galbeta-Cer(d18:1/16:0)	907.623	14.2914
Cer(d16:1/24:0)	667.611	14.2942
PS(22:6/19:0)	849.555	14.3014
PS(18:2/19:1)	799.535	14.302
GlcCer(d16:2/24:0(2OH))	797.635	14.3216
PE-Cer(d16:2/22:1)	772.574	14.33
PS(P-20:0/19:0)	817.619	14.3319
Cer(t18:0/24:0(2-OH))	729.648	14.3351
GlcCer(d14:1/20:0(2OH))	761.567	14.3394
1-(O-alpha-D-mannopyranosyl)-(1,3R,29S,31R)-dotriacontanetetraol	722.556	14.3461
PS(21:0/18:0)	833.614	14.4151
Tylosin	961.525	14.5587
PS(22:4/19:1)	851.567	14.5923
PS(18:1/19:1)	801.551	14.637
PS(22:4/17:1)	869.539	14.6412
PE-Cer(d16:1/21:0)	748.572	14.7353
PE-Cer(d16:1/20:0)	688.552	14.7356
PG(18:3/22:5)	878.53	14.7493
PI(18:2/20:3)	884.547	14.7555
(25R)-spirost-5en-3beta-ol 3-O-alpha-L-rhamnopyranosyl-(1-2)-[beta-D-glucopyranosyl-(1-4)]-beta-D-glucopyranoside	946.517	14.7588
Goyasaponin III	1014.51	14.7671
PI(18:2/22:6)	952.534	14.7676
PS(22:1/19:0)	859.63	14.7924
PE-Cer(d16:2/23:0)	774.588	14.9052
PS(16:0/19:0)	777.552	14.923
PS(19:0/18:3)	845.539	14.9243
Erythromycin ethylsuccinate	907.511	14.932
PS(19:0/22:6)	895.554	15.0169
PS(18:3/21:0)	827.567	15.019
PE(16:1/20:3)	739.514	15.0388
Dehydrotomatine	1031.53	15.043
PS(18:0/19:1)	803.567	15.1664
PS(22:4/17:0)	871.554	15.1941
CDP-DG(16:0/20:4)	1001.51	15.2188
LMST03020510	474.314	15.2538
3-Demethylubiquinone-9	826.607	15.3373
alpha-Chaconine	851.506	15.3469
DG(20:3/18:4/0:0)	684.496	15.3533
Kentsin	560.33	15.3552
PE(18:2/18:1)	741.53	15.3562
GlcCer(d16:1/20:0)	773.601	15.3565
3,3'-Thiobispropanoic acid	224.036	15.3568
PE(P-18:1/14:0)	673.504	15.3571
PE(17:2/20:2)	753.531	15.3582
N-Nitrosotomatidine	504.357	15.3612
Cer(d16:2/20:0)	609.533	15.3622
Termitomycamide B	496.331	15.3628
3-Hexanoyl-NBD cholesterol	708.449	15.3643
Purine	120.044	15.3649
SB 939	202.12	15.366
(6RS,24R)-24,25-dihydroxyvitamin D3 6,19-sulfur dioxide adduct / (6RS,24R)-24,25-dihydroxycholecalciferol 6,19-sulfur dioxide adduct	540.314	15.3664
N-stearoyl tryptophan	530.37	15.3683
2α-Fluoro-19-nor-22-oxa-1α,25-dihydroxyvitamin D3	424.301	15.3689
4'-Apo-beta,psi-caroten-4'-al	482.352	15.3689
Valdiate	310.181	15.3691
Gmelinol	402.17	15.3699
Melibiose	342.116	15.3705
STS-135	382.243	15.3705
(-)-Neolinderatin	576.346	15.371
PS(20:1/18:4)	809.519	15.371
3-Oxo-12,18-ursadien-28-oic acid	452.329	15.3714
1α-hydroxy-23-[3-(1-hydroxy-1-methylethyl)phenyl]-22,22,23,23-tetradehydro-24,25,26,27-tetranorvitamin D3 / 1α-hydroxy-23-[3-(1-hydroxy-1-methylethyl)phenyl]-22,22,23,23-tetradehydro-24,25,26,27-tetranorcholecalciferol	474.316	15.3715
Eszopiclone	388.117	15.372
4-Dodecylbenzenesulfonic acid	326.192	15.3724
2,4-Dichlorophenoxyacetic acid	265.973	15.3725
Lisuride	338.212	15.3727
1,2,10-Trihydroxydihydro-trans-linalyl oxide 7-O-beta-D-glucopyranoside	428.189	15.3733
PA(22:0/0:0)	494.335	15.3733
Ubisemiquinone	862.679	15.3736
Hexandraside E	678.215	15.3746
PG(22:1/22:0)	888.678	15.3747
OH-Demethylspheroidenone	586.442	15.3751
(6R)-vitamin D2 6,19-sulfur dioxide adduct / (6R)-ergocalciferol 6,19-sulfur dioxide adduct	460.301	15.3757
PA(20:0/20:0)	760.594	15.3758
PS(18:0/18:0)	791.566	15.3763
Linoleic Acid-biotin	520.335	15.3763
Curcumin diglucoside	752.252	15.3766
D-Tartaric acid	150.01	15.378
DG(13:0/17:1/0:0)	584.469	15.3786
GW 7647	548.329	15.3834
Inuline	586.328	15.3846
1-(8-[3]-ladderane-octanoyl)-2-(8-[3]-ladderane-octanyl)-sn-glycerophosphoethanolamine	773.536	15.3851
Phe Arg Val	420.246	15.3889
Ceramide (d18:1/24:1)	693.624	15.39
LacCer(d18:1/14:0)	879.589	15.3975
PS(22:4/19:0)	853.583	15.411
PS(P-16:0/22:6)	791.508	15.4128
N-Acetyl-leu-leu-leu-leu-tyr-amide	674.435	15.4163
PS(22:6/20:1)	921.568	15.4187
PE(20:4/P-16:0)	723.519	15.4194
PS(18:2/21:0)	829.583	15.4752
CDP-DG(18:1/20:4)	1027.53	15.4984
PG(13:0/18:2)	750.466	15.5276
PS(18:3/22:0)	841.583	15.5353
2-Chloro-3-oxoadipate	194	15.5455
PE(P-20:0/20:5)	837.587	15.553
trans-2-Chloro-4-carboxymethylenebut-2-en-1,4-olide	219.98	15.585
3-(3,4-Dichlorophenyl)-1-hydroxy-1-methylurea	233.996	15.5946
Benzoyl phosphate	248.011	15.5981
PS(P-20:0/17:1)	787.571	15.6188
N-Undecylbenzenesulfonic acid	312.176	15.6544
1-Chloro-2,2-bis(4'-chlorophenyl)ethylene	327.982	15.6852
LMST01080090	884.475	15.6995
2-Butenoic acid, 2-bromo-; Crotonic acid, 2-bromo-; alpha-Bromocrotonic acid	223.969	15.7002
Picloram	299.95	15.728
2-(m-Chlorophenyl)-2-(p-chlorophenyl)-1,1-dichloroethane	317.956	15.7371
Tetrachloroethene	223.895	15.7402
Amino (methoxysulfinyl) pentasulfide	300.869	15.7442
Violacene	397.898	15.7459
Thicyofen	289.961	15.748
Triforine	477.933	15.751
(2-Butylbenzofuran-3-yl)(4-hydroxy-3,5-diiodophenyl)ketone	545.916	15.7526
Selenocystine	383.947	15.7531
Etidronic acid	205.975	15.7555
L-3,5-Diiodotyrosine	432.867	15.7573
trifluoroacetic acid	113.993	15.7576
2,4.6-Trichloroanisole	269.961	15.7594
(2R)-O-Phospho-3-sulfolactate	295.96	15.7637
3-Acetylthiophene	172.02	15.7688
2-Oxo-3-hydroxy-4-phosphobutanoate	259.994	15.821
2,3-dihydrothieno-Thiadiazole Carboxylate	199.973	15.8246
Eudistomin N	245.979	15.8351
Propylene 1,2-bis(dithiocarbamic acid)	225.973	15.8471
